# Supplementary material for: Estimation of allele-specific Ace-1 duplication in insecticide-resistant Anopheles mosquitoes from West Africa
Source: Malar J. 2015 Dec 18;14:507. doi: 10.1186/s12936-015-1026-3 (PMC4683970; doi:10.1186/s12936-015-1026-3)
Supplement: Supplementary file 1 — 10.1186/s12936-015-1026-3: Statistical analysis of row data obtained from ddPCR method. The data provided represent the average number of copies of PCR amplicons and the number of copies from the ratio of λ estimates for each allele in each sample. [file 12936_2015_1026_MOESM1_ESM.xls]

## Sheet: Sheet2
N°	Sample names	Positive droplets (Fam)	Negative droplet Fam)	Positive droplets (Hex)	Negative droplet (Hex)	Total droplets	Threshold	p/T (Fam)	λAce.1R	p/T (Hex)	λAce.1S	RddPCR	ln(RddPCR)	(λAce.1R )2	(λAce.1S )2	σ2X	ST Deviation	95% CI	0,025% CI
1	Okyereko	14	13906	9190	4730	13920	2000	0.00100575	0.00100625	0.660201	1.0794	0.000932233	-6.97793	1.01255e-06	1.16511	0.0715484	0.267485	0.524262	-0.524262
2	Boromo G3	14	13565	8106	5473	13579	2000	0.001031	0.00103154	0.596951	0.908698	0.00113518	-6.78096	1.06407e-06	0.825731	0.0715607	0.267508	0.524307	-0.524307
3	Kisumu 1	82	14746	13855	973	14828	2000	0.00553008	0.00554543	0.934381	2.72389	0.00203585	-6.19684	3.07517e-05	7.41957	0.0123246	0.111016	0.217588	-0.217588
4	Kisumu 8	42	12649	8901	3790	12691	2000	0.00330943	0.00331492	0.701363	1.20853	0.00274294	-5.89872	1.09887e-05	1.46054	0.0239362	0.154713	0.303233	-0.303233
5	Sikensis 12	298	13212	12815	695	13510	2000	0.0220577	0.0223046	0.948557	2.96727	0.00751688	-4.8906	0.000497497	8.80471	0.00351086	0.0592525	0.116133	-0.116133
6	Daloua 11	12	12360	1156	11216	12372	2000	0.000969932	0.000970403	0.0934368	0.0980945	0.00989253	-4.61598	9.41682e-07	0.00962254	0.0841991	0.290171	0.568724	-0.568724
7	Sikensis 1	390	6536	5134	1792	6926	2000	0.0563096	0.0579571	0.741265	1.35195	0.0428693	-3.1496	0.00335902	1.82777	0.00279114	0.0528312	0.103547	-0.103547
8	Kisumu 3	1250	9730	9973	1007	10980	2000	0.113843	0.120862	0.908288	2.3891	0.0505887	-2.98403	0.0146075	5.7078	0.000958999	0.0309677	0.0606956	-0.0606956
9	Vallée du Kou A10	3107	8568	5617	6058	11675	2000	0.266124	0.309415	0.481113	0.65607	0.47162	-0.751583	0.0957379	0.430428	0.000508939	0.0225597	0.0442162	-0.0442162
10	Boromo 25	2152	11974	4096	10030	14126	2000	0.152343	0.165279	0.289962	0.342436	0.482657	-0.728449	0.0273173	0.117263	0.000712278	0.0266885	0.0523086	-0.0523086
11	Dano C7	2227	12202	4211	10218	14429	2000	0.154342	0.16764	0.291843	0.345089	0.485788	-0.721983	0.0281032	0.119087	0.000689926	0.0262665	0.0514813	-0.0514813
12	Boromo B2	3435	9635	6089	6981	13070	2000	0.262816	0.304917	0.465876	0.627127	0.486213	-0.721109	0.0929745	0.393289	0.000463068	0.021519	0.0421765	-0.0421765
13	Dano 33	1773	10791	3334	9230	12564	2000	0.141117	0.152123	0.265361	0.308377	0.493303	-0.706631	0.0231414	0.0950961	0.000867429	0.0294521	0.0577251	-0.0577251
14	Dano 34	1657	11906	3136	10427	13563	2000	0.122171	0.130303	0.231217	0.262947	0.495549	-0.702089	0.0169789	0.0691411	0.000925074	0.030415	0.0596124	-0.0596124
23	Divo 5	708	8049	1341	7416	8757	2000	0.0808496	0.0843055	0.153135	0.166214	0.507212	-0.678826	0.00710742	0.0276269	0.0021607	0.0464833	0.0911056	-0.0911056
16	Dano D6	973	13267	1830	12410	14240	2000	0.0683287	0.0707752	0.128511	0.137552	0.514533	-0.664496	0.00500912	0.0189206	0.00157549	0.0396924	0.0777957	-0.0777957
17	Cape-Coast 5	6359	7643	9684	4318	14002	2000	0.454149	0.60541	0.691615	1.17641	0.514626	-0.664315	0.366521	1.38394	0.000277855	0.016669	0.0326706	-0.0326706
18	Divo 1	428	11563	788	11203	11991	2000	0.0356934	0.036346	0.065716	0.0679748	0.534699	-0.626052	0.00132103	0.00462057	0.00360623	0.0600519	0.1177	-0.1177
19	Divo 3	1606	6780	1766	6620	8386	2000	0.19151	0.212587	0.210589	0.236468	0.899007	-0.106465	0.045193	0.0559172	0.00119391	0.034553	0.0677226	-0.0677226
20	DD2	805	9923	884	9844	10728	2000	0.0750373	0.0780019	0.0824012	0.085995	0.907051	-0.0975568	0.00608429	0.00739514	0.00237479	0.0487318	0.0955125	-0.0955125
21	Orodara D11	3400	8030	3468	7962	11430	2000	0.297463	0.353057	0.303412	0.361561	0.976479	-0.0238021	0.124649	0.130727	0.000588691	0.024263	0.0475545	-0.0475545
22	DD1	877	12079	887	12069	12956	2000	0.0676906	0.0700906	0.0684625	0.0709188	0.988321	-0.0117472	0.00491269	0.00502948	0.00226859	0.0476297	0.0933524	-0.0933524
15	Divo 7	2209	10656	2205	10660	12865	2000	0.171706	0.188387	0.171395	0.188012	1.002	0.00199419	0.0354898	0.0353485	0.000908886	0.0301477	0.0590885	-0.0590885
24	Tiassalé 21	8536	2588	8457	2667	11124	2000	0.76735	1.45822	0.760248	1.42815	1.02105	0.0208358	2.1264	2.03961	0.000279199	0.0167093	0.0327495	-0.0327495
25	Orodara 8.22	10709	241	9383	1567	10950	2000	0.977991	3.8163	0.856895	1.94418	1.96294	0.674442	14.5641	3.77982	0.000423306	0.0205744	0.0403251	-0.0403251
26	Orodara 8.10	9873	323	8015	2181	10196	2000	0.968321	3.4521	0.786093	1.54221	2.23841	0.805765	11.917	2.37842	0.000403106	0.0200775	0.0393512	-0.0393512
27	Orodara 6.4	12503	1342	8138	5707	13845	2000	0.90307	2.33376	0.587793	0.886231	2.63336	0.96826	5.44645	0.785405	0.00025469	0.015959	0.0312791	-0.0312791
28	Orodara 8.13	8924	770	5639	4055	9694	2000	0.920569	2.53287	0.5817	0.871556	2.90615	1.06683	6.41544	0.759611	0.000375204	0.0193702	0.0379649	-0.0379649
29	Baguida 99	6110	4984	2038	9056	11094	2000	0.550748	0.800172	0.183703	0.202977	3.94218	1.37173	0.640275	0.0411996	0.000664951	0.0257867	0.0505409	-0.0505409
30	Toumodi 8	9720	4109	3648	10181	13829	2000	0.702871	1.21359	0.263793	0.306245	3.96281	1.37695	1.4728	0.0937858	0.000392416	0.0198095	0.0388259	-0.0388259
31	Toumodi 2	8357	4286	3010	9633	12643	2000	0.660998	1.08175	0.238076	0.271909	3.97835	1.38087	1.17018	0.0739345	0.000466072	0.0215887	0.0423131	-0.0423131
32	Koforidua 7	13708	1480	6400	8788	15188	2000	0.902555	2.32846	0.421385	0.547118	4.25587	1.4483	5.42174	0.299339	0.000272666	0.0165126	0.0323641	-0.0323641
33	Baguida 77	14198	72	8863	5407	14270	2000	0.994954	5.28925	0.621093	0.970465	5.45022	1.69566	27.9762	0.941802	0.000615916	0.0248177	0.0486417	-0.0486417
34	Ashaman 5	12207	2189	45	14351	14396	2000	0.847944	1.88351	0.00312587	0.00313076	601.612	6.39961	3.54759	9.80168e-06	0.0223314	0.149437	0.292891	-0.292891
35	Koforidua 18	12505	1305	50	13760	13810	2000	0.905503	2.35919	0.00362056	0.00362713	650.428	6.47763	5.56578	1.31561e-05	0.0201247	0.141862	0.278043	-0.278043
36	Ashaman 4	12560	549	46	13063	13109	2000	0.95812	3.17296	0.00350904	0.00351521	902.636	6.80532	10.0676	1.23567e-05	0.0219125	0.148029	0.290131	-0.290131
37	Koforidua 3	9706	1691	23	11374	11397	2000	0.851628	1.90803	0.00201807	0.00202011	944.516	6.85067	3.64058	4.08086e-06	0.0436166	0.208846	0.40933	-0.40933
38	Orodaea A9	8252	3096	15	11333	11348	2000	0.727177	1.29893	0.00132182	0.00132269	982.035	6.88963	1.68722	1.74952e-06	0.0668059	0.258468	0.506589	-0.506589
39	Acerkis	11693	636	32	12297	12329	2000	0.948414	2.96451	0.00259551	0.00259888	1140.69	7.03939	8.78833	6.75418e-06	0.0314197	0.177256	0.347415	-0.347415
40	Baguida 6.5	14215	242	33	14424	14457	2000	0.983261	4.09	0.00228263	0.00228524	1789.74	7.48983	16.7281	5.22232e-06	0.0305459	0.174774	0.342551	-0.342551
41	Ashaman 9	12445	490	17	12918	12935	2000	0.962118	3.27329	0.00131426	0.00131513	2488.95	7.81962	10.7144	1.72956e-06	0.0590068	0.242913	0.476101	-0.476101
